# Supplementary material for: Validation of an agent-based model for cell interactions in a microfluidic chip
Source: PLoS One. 2026 Feb 9;21(2):e0341962. doi: 10.1371/journal.pone.0341962 (PMC12885325; doi:10.1371/journal.pone.0341962)
Supplement: S2 File — This folder contains Movie 1 (Simulation of Experiment CC, “Bins” method), Movie 2 (Simulation of Experiment CC, “Quadrants” method), Movie 3 (Simulation of Experiment CA, “Bins” method) and Movie 4 (Simulation of Experiment CA, “Quadrants” method) (ZIP) [file pone.0341962.s002.zip]

Archive with 4 entries (4 files):
- Movie 1.avi
- Movie 2.avi
- Movie 3.avi
- Movie 4.avi
